# Supplementary material for: Adaptability, resilience and environmental buffering in European Refugia during the Late Pleistocene: Insights from La Riera Cave (Asturias, Cantabria, Spain)
Source: Sci Rep. 2020 Jan 27;10:1217. doi: 10.1038/s41598-020-57715-2 (PMC6985176; doi:10.1038/s41598-020-57715-2)
Supplement: Supplementary file 1 — Supplementary Dataset 1-10. [file 41598_2020_57715_MOESM1_ESM.xlsx]

## Sheet: Guide to SI
Supplementary information files for: Jennifer R. Jones, Ana B. Marín-Arroyo, Lawrence G. Straus, and Michael P. Richards. Adaptability, resilience and environmental buffering in European Refugia during the Late Pleistocene: Insights from La Riera Cave (Asturias, Cantabria, Spain)
Data type	Source	Spreadsheet
Bone collagen δ13C and δ15N stable isotope results and quality indicators from La Riera	This study	SI 1
Macrofaunal remains from La Riera	Altuna, J. I986. The mammalian faunas from the prehistoric site of La Riera. In L. Straus and G. Clark (eds.) La Riera Cave: stone age hunter-gatherer adaptations in northern Spain. Anthropological Research Papers 36. Tempe: Arizona State University pp. 237-84.	SI 2
Microfaunal remains from La Riera	Altuna, J. I986. The mammalian faunas from the prehistoric site of La Riera. In L. Straus and G. Clark (eds.) La Riera Cave: stone age hunter-gatherer adaptations in northern Spain. Anthropological Research Papers 36. Tempe: Arizona State University. pp. 237-84.	SI 3
Pollen remains from La Riera	Leroi-Gourhan, A. 1986 The palynology of La Riera Cave. L. Straus and G. Clark (eds.) La Riera Cave. Anthropological Research Papers 36. Tempe: Arizona State University. Pp.59-64.	SI 4
Summary of sedimentary evidence from La Riera	Laville, H. I986. Stratigraphy, sedimentology, and chronology of the La Riera Cave deposits. by L. Straus and G. Clark (eds.) La Riera Cave: stone age hunter-gatherer adaptations in northern Spain. Anthropological Research Papers 36. Tempe: Arizona State University pp 25-55.	SI 5
Continental bone collagen δ13C and δ15N values from red deer available from the sites of: El Mirón, Kiputz IX, La Paloma and Antoliñako Koba	Stevens, R.E., Hermoso-Buxán, X.L., Marín-Arroyo, A.B., González-Morales, M.R. and Straus, L.G., 2014. Investigation of Late Pleistocene and Early Holocene palaeoenvironmental change at El Mirón cave (Cantabria, Spain): Insights from carbon and nitrogen isotope analyses of red deer. Palaeogeography, Palaeoclimatology, Palaeoecology, 414: 46-60.	SI 6
	Castaños, J., Zuluaga, M.C., Ortega, L.Á., Murelaga, X., Alonso-Olazabal, A., Rofes, J. and Castaños, P., 2014. Carbon and nitrogen stable isotopes of bone collagen of large herbivores from the Late Pleistocene Kiputz IX cave site (Gipuzkoa, north Iberian Peninsula) for palaeoenvironmental reconstruction. Quaternary International, 339, pp.131-138.
	Domingo, L., Pérez-Dios, P., Fernández, M.H., Martín-Chivelet, J., Ortiz, J.E. and Torres, T., 2015. Late Quaternary climatic and environmental conditions of northern Spain: An isotopic approach based on the mammalian record from La Paloma cave. Palaeogeography, Palaeoclimatology, Palaeoecology, 440, pp.417-430.
	Rofes, J., Garcia-Ibaibarriaga, N., Aguirre, M., Martínez-García, B., Ortega, L., Zuluaga, M.C., Bailon, S., Alonso-Olazabal, A., Castaños, J. and Murelaga, X., 2015. Combining small-vertebrate, marine and stable-isotope data to reconstruct past environments. Scientific reports, 5, p.14219.
Lake Enol Temperature estimates	Moreno, A., Svensson, A., Brooks, S.J., Connor, S., Engels, S., Fletcher, W., Genty, D., Heiri, O., Labuhn, I., Perşoiu, A. and Peyron, O., 2014. A compilation of Western European terrestrial records 60–8 ka BP: towards an understanding of latitudinal climatic gradients. Quaternary Science Reviews, 106, pp.167-185.	SI 7
El Pindal speleothem δ18O and δ13C records	Moreno, A., Stoll, H., Jiménez-Sánchez, M., Cacho, I., Valero-Garcés, B., Ito, E. and Edwards, R.L., 2010. A speleothem record of glacial (25–11.6 kyr BP) rapid climatic changes from northern Iberian Peninsula. Global and Planetary Change, 71(3), pp.218-231.	SI 8
Ostracod proxies from Basque continental shelf KS05-10, KS05-05, KS04-16	Martínez-García, B., Rodríguez-Lázaro, J., Pascual, A. and Mendicoa, J., 2015. The “Northern guests” and other palaeoclimatic ostracod proxies in the late Quaternary of the Basque Basin (S Bay of Biscay).Palaeogeography, Palaeoclimatology, Palaeoecology, 419, pp.100-114.	SI 9
NGRIP δ180 record	Rasmussen, S. O., Andersen, K. K., Svensson, A. M., Steffensen, J. P., Vinther, B., Clausen, H. B., Siggaard-Andersen, M.-L., Johnsen, S. J., Larsen, L. B., DahlJensen, D., Bigler, M., R¨othlisberger, R., Fischer, H., Goto-Azuma, K., Hansson, M., Ruth, U., 2006. A new Greenland ice core chronology for the last glacial termination. Journal of Geophysical Research 111, D06102.	SI 10

## Sheet: SI 1
Specimen information, and stable isotope values generated from La Riera and their quality indictors
*collagen yields are bcalculated from the >30ka collagen fraction following the ultrafiltration process
Yac.	Archaeological Level (publication)	Cultrural attrribution (Publication)	Year	Date	Museum code	Box no.	Square	Sample No.	Species	Skeletal element	SUBC No.	% collagen*	δ13CVPDB	δ15NAIR	%C	%N	C/N
La Riera	13	Solutrean	1976	6.14.76	LNN-092-0096	2959	E6	RIE01	red deer	Metapodial	SUBC-10816	0	Failed	Failed	Failed	Failed	Failed
La Riera	13	Solutrean	1976	6.14.76	LNN-092-0096	2959	E6	RIE02	red deer	1st Phalanx	SUBC-10817	10.75	-20.4837	3.74239	40.6982	14.6174	3.2468
La Riera	13	Solutrean	1976	6.14.76	LNN-092-0096	2959	E6	RIE03	red deer	Femur	SUBC-10818	6.84771	-20.346	3.01682	41.1268	14.7418	3.25342
La Riera	13	Solutrean	1976	6.11.76	LLN-092-0099	2962	F5	RIE04	red deer	Metatarsal	SUBC-10819	0.65105	-20.7955	3.89637	36.1881	12.4635	3.38636
La Riera	13	Solutrean	1976	6.11.76	LLN-092-0099	2962	F5	RIE05	red deer	Metatarsal	SUBC-10820	0.442105	-20.9539	4.29913	35.6056	12.1087	3.42975
La Riera	13	Solutrean	1976	6.11.76	LLN-092-0099	2962	F5	RIE06	ibex	Femur	SUBC-10821	4.11111	-19.9961	3.8434	38.6439	13.7394	3.27988
La Riera	13	Solutrean	1976	6.11.76	LLN-092-0099	2962	F5	RIE07	ibex	Tibia	SUBC-10822	0.298279	-20.2868	2.26145	23.1862	7.70212	3.51005
La Riera	13	Solutrean	1976	6.29.76	LLN-092-0109	2972	E6	RIE08	ibex	Femur	SUBC-10823	0.464789	Failed	Failed	Failed	Failed	Failed
La Riera	13	Solutrean	1976	6.29.76	LLN-092-0109	2972	E6	RIE09	ibex	Humerus	SUBC-10824	0.579861	-20.2917	2.43178	37.6947	12.9574	3.39258
La Riera	13	Solutrean	1976	7.14.76	LLN-092-0103	2966	E5	RIE10	red deer	Tibia	SUBC-10825	1.43919	-20.2129	3.22157	38.3142	13.6622	3.27042
La Riera	13	Solutrean	1976	7.14.76	LLN-092-0108	2971	E5	RIE11	ibex	Femur	SUBC-10826	1.9605	-20.1116	3.12802	39.5776	13.8464	3.33331
La Riera	13	Solutrean	1976	7.14.76	LLN-092-0108	2971	E5	RIE12	ibex	Femur	SUBC-10827	1.70261	-20.2767	2.35217	39.3699	13.8695	3.31093
La Riera	13	Solutrean	1976	14.7.76	LLN-092-0105	2968	E6	RIE13	red deer	Tibia	SUBC-10829	0.61746	-20.53	3.31728	37.2379	13.0796	3.32032
La Riera	13	Solutrean	1976	14.7.76	LLN-092-0105	2968	E6	RIE14	red deer	Radius	SUBC-10830	1.65595	-21.1976	3.43755	30.2591	10.5759	3.3373
La Riera	13	Solutrean	1976	No date	LLN-092-0102	2963	E5	RIE15	ibex	Humerus	SUBC-10831	0.384615	-20.3882	2.07129	35.1699	12.0182	3.41279
La Riera	24	Upper Magdalenian	1976	6.27.76	LLN-092-0124	2987	E5	RIE16	red deer	Metatarsal	SUBC-10832	6.3871	-20.4988	3.5002	40.4295	14.3667	3.28161
La Riera	24	Upper Magdalenian	1976	6.27.76	LLN-092-0124	2987	E5	RIE17	red deer	Femur	SUBC-10833	5.97619	-20.4384	5.82836	39.2748	14.069	3.25649
La Riera	24	Upper Magdalenian	1976	6.27.76	LLN-092-0124	2987	E5	RIE18	red deer	Femur	SUBC-10834	10.4906	-19.7341	3.68639	40.749	14.5788	3.25968
La Riera	24	Upper Magdalenian	1976	6.27.76	LLN-092-0124	2987	E5	RIE19	red deer	Humerus	SUBC-10835	4.77042	-19.6488	3.39137	36.2307	12.7341	3.31813
La Riera	24	Upper Magdalenian	1976	6.27.76	LLN-092-0124	2987	E5	RIE20	red deer	1st Phalanx	SUBC-10836	4.88504	-19.7867	3.90041	42.7321	15.1114	3.298
La Riera	24	Upper Magdalenian	1976	6.27.76	LLN-092-0124	2987	E5	RIE21	ibex	Humerus	SUBC-10837	7.66292	-19.9048	3.98652	41.144	14.6359	3.27845
La Riera	24	Upper Magdalenian	1976	6.27.76	LLN-092-0124	2987	E5	RIE22	ibex	Metacarpal	SUBC-10838	3.73541	-19.8913	4.73682	37.6117	13.2794	3.30316
La Riera	24	Upper Magdalenian	1976	6.17.76	LLN-092-0124	2987	E8	RIE23	red deer	Metatarsal	SUBC-10839	6.24106	-20.7634	5.55771	40.2027	14.298	3.27906
La Riera	24	Upper Magdalenian	1976	6.17.76	LLN-092-0124	2987	E8	RIE24	red deer	Tibia	SUBC-10840	6.70394	-20.8122	4.23262	41.1091	14.5836	3.28758
La Riera	24	Upper Magdalenian	1976	6.17.76	LLN-092-0124	2987	E8	RIE25	ibex	Femur	SUBC-10841	5.42051	-19.7891	5.18868	38.9075	13.762	3.29755
La Riera	11	Solutrean	1976	7.20.76	LLN-092-0157	3099	E7	RIE26	red deer	Femur	SUBC-10848	0.747731	-21.1209	3.13004	37.7559	12.4966	3.52336
La Riera	11	Solutrean	1976	7.20.76	LLN-092-0157	3099	E7	RIE27	red deer	Metapodial	SUBC-10849	2.04007	-21.0684	3.40272	38.5424	13.0281	3.4527
La Riera	11	Solutrean	1976	7.20.76	LLN-092-0157	3099	E7	RIE28	red deer	Femur	SUBC-10850	3.58745	-20.3993	3.58605	36.1374	12.7759	3.29909
La Riera	11	Solutrean	1976	7.20.76	LLN-092-0157	3099	E7	RIE29	ibex	Femur	SUBC-10851	7.03873	-19.5106	3.03272	40.6361	14.3628	3.30021
La Riera	11	Solutrean	1976	7.20.76	LLN-092-0157	3099	E7	RIE30	ibex	Humerus	SUBC-10852	0	Failed	Failed	Failed	Failed	Failed
La Riera	11	Solutrean	1976	7.21.76	LLN-092-0153	3095	E7	RIE31	red deer	Tibia	SUBC-10853	0.91938	-20.6103	4.25106	35.8474	12.3641	3.38106
La Riera	11	Solutrean	1976	7.21.76	LLN-092-0153	3095	E7	RIE32	red deer	Tibia	SUBC-10854	1.40318	-20.8291	4.02304	36.6386	12.3229	3.46742
La Riera	11	Solutrean	1976	7.21.76	LLN-092-0153	3095	E7	RIE33	red deer	Metatarsal	SUBC-10855	0.780034	-21.202	3.97598	22.8054	7.43353	3.58065
La Riera	11	Solutrean	1976	19-22.7.76	LLN-092-0154	3096	E6	RIE34	ibex	Femur	SUBC-10856	2.37968	-20.2942	2.37152	40.3825	14.156	3.32667
La Riera	11	Solutrean	1976	19.7.76	LLN-092-0154	3096	E6	RIE35	ibex	Metacarpal	SUBC-10857	1.81953	-20.5257	2.6817	37.1986	12.4929	3.47224
La Riera	11	Solutrean	1976	19.7.76	LLN-092-0154	3096	E6	RIE36	ibex	Metatarsal	SUBC-10858	0.406202	Failed	Failed	Failed	Failed	Failed
La Riera	11	Solutrean	1976	19-22.7.76	LLN-092-0154	3096	E6	RIE37	ibex	Humerus	SUBC-10859	7.11079	-19.886	1.96311	38.9818	13.8851	3.27427
La Riera	11	Solutrean	1976	19-22.7.76	LLN-092-0154	3096	E6	RIE38	ibex	Femur	SUBC-10860	1.53635	-20.1992	2.34978	33.7927	11.9094	3.30804
La Riera	11	Solutrean	1976	19-22.7.76	LLN-092-0154	3096	E6	RIE39	red deer	Tibia	SUBC-10861	6.13387	-20.8589	3.75443	38.4247	13.6341	3.28659
La Riera	7	Solutrean	1977	No date	LLN-092-0304	3249	G10	RIE40	red deer	Metacarpal	SUBC-10862	0	Failed	Failed	Failed	Failed	Failed
La Riera	7	Solutrean	1977	No date	LLN-092-0304	3249	G10	RIE41	red deer	Metacarpal	SUBC-10863	1.86698	-20.31	4.01375	40.1748	14.0034	3.3457
La Riera	7	Solutrean	1977	No date	LLN-092-0304	3249	G10	RIE42	ibex	Tibia	SUBC-10864	0.851979	-21.2641	3.4113	30.4602	10.446	3.40202
La Riera	7	Solutrean	1977	No date	LLN-092-0304	3249	G10	RIE43	ibex	Tibia	SUBC-10865	2.20794	-20.1499	2.31724	37.4835	13.3507	3.27427
La Riera	7	Solutrean	1977	No date	LLN-092-0397	3345	E9	RIE44	red deer	Radius	SUBC-10866	1.18396	-20.3878	3.71698	36.8665	12.8273	3.35176
La Riera	7	Solutrean	1977	No date	LLN-092-0311	3256	E9	RIE45	ibex	Tibia	SUBC-10867	6.20663	-19.9209	2.91124	38.5733	13.7545	3.27076
La Riera	7	Solutrean	1977	No date	LLN-092-0311	3256	E9	RIE46	red deer	Metapodial	SUBC-10868	3.729	-20.37	4.10212	37.7634	13.3781	3.29204
La Riera	7	Solutrean	1977	No date	LLN-092-0311	3256	E9	RIE47	red deer	Radius	SUBC-10869	1.81567	-20.501	3.4571	37.9057	13.3688	3.30644
La Riera	7	Solutrean	1977	No date	LLN-092-0194	3136	F5	RIE48	red deer	Radius	SUBC-10870	1.01311	-21.2236	4.08929	38.4338	12.7696	3.51017
La Riera	7	Solutrean	1977	No date	LLN-092-0194	3136	F5	RIE49	red deer	Metapodial	SUBC-10871	0.339172	Failed	Failed	Failed	Failed	Failed
La Riera	7	Solutrean	1977	No date	LLN-092-0194	3136	F5	RIE50	red deer	Metatarsal	SUBC-10872	2.435	-20.6051	4.20001	27.2709	9.2571	3.43609
La Riera	7	Solutrean	1977	No date	LLN-092-0194	3136	F5	RIE51	ibex	Humerus	SUBC-10873	1.58286	-20.7655	3.50901	45.6481	15.7811	3.37528
La Riera	7	Solutrean	1977	No date	LLN-092-0194	3136	F5	RIE52	ibex	Femur	SUBC-10874	1.43866	-20.3237	2.78276	24.0371	7.99062	3.50803
La Riera	7	Solutrean	1977	No date	LLN-092-0407	3355	G8	RIE53	ibex	Radius and Ulna	SUBC-10875	0	Failed	Failed	Failed	Failed	Failed
La Riera	7	Solutrean	1977	No date	LLN-092-0407	3355	G8	RIE54	ibex	Humerus	SUBC-10876	1.01121	-20.6711	2.05023	36.6126	12.161	3.51097
La Riera	28	Azilian	1978	No date	LLN-092-0237	3179	G11	RIE55	red deer	Metacarpo	SUBC-10877	4.56447	-21.2382	3.86423	41.4761	14.4143	3.3556
La Riera	28	Azilian	1978	No date	LLN-092-0237	3179	G11	RIE56	red deer	Metacarpo	SUBC-10878	4.46206	-21.2699	3.70809	61.317	21.5599	3.31485
La Riera	28	Azilian	1978	No date	LLN-092-0237	3179	G11	RIE57	red deer	1st Falange	SUBC-10879	1.11397	-20.7468	3.71921	37.5179	13.1881	3.31742
La Riera	28	Azilian	1978	No date	LLN-092-0237	3179	G11	RIE58	red deer	Radius	SUBC-10880	6.41493	-20.8962	3.79873	37.9892	13.6685	3.2412
La Riera	28	Azilian	1977	No date	LLN-092-0237	3179	H10	RIE59	red deer	Metatarso	SUBC-10881	3.44252	-21.1327	4.33236	32.181	10.9823	3.41707
La Riera	28	Azilian	1977	No date	LLN-092-0237	3179	H10	RIE60	red deer	Metacarpo	SUBC-10882	3.69304	-21.2352	4.05141	39.6447	13.7921	3.35211
La Riera	28	Azilian	1977	No date	LLN-092-0237	3179	H10	RIE61	red deer	Humero	SUBC-10883	2.59381	-21.2327	3.53969	70.1782	23.9848	3.40589
La Riera	28	Azilian	1977	No date	LLN-092-0237	3179	H10	RIE62	ibex	Metapodial	SUBC-10884	0.957511	-20.3719	3.27969	35.3979	12.4755	3.30918
La Riera	28	Azilian	1977	No date	LLN-092-0237	3179	H10	RIE63	ibex	Femur	SUBC-10885	3.95625	-20.4716	3.18613	41.0595	14.2674	3.356
La Riera	28	Azilian	1977	No date	LLN-092-0237	3179	H10	RIE64	ibex	Humero	SUBC-10886	5.32851	-21.147	3.89759	37.8262	13.449	3.27982
La Riera	29	Asturian	1977	No date	LLN-092-0632	3726	E9	RIE65	ibex	Femur	SUBC-10887	10.6876	-20.2774	3.6578	40.5699	14.3901	3.28781
La Riera	29	Asturian	1977	No date	LLN-092-0632	3726	E9	RIE66	ibex	Radio	SUBC-10888	3.53581	-20.7448	2.72329	38.2679	13.0917	3.40926
La Riera	29	Asturian	1977	No date	LLN-092-0632	3726	E9	RIE67	ibex	Humero	SUBC-10889	6.11168	-21.7073	5.24197	39.0953	13.8214	3.29865
La Riera	29	Asturian	1977	No date	LLN-092-0632	3726	E9	RIE68	ibex	Radio	SUBC-10890	11.0077	-20.9573	3.53932	41.6127	14.7353	3.29335
La Riera	29	Asturian	1977	No date	LLN-092-0632	3726	E9	RIE69	red deer	Metatarso	SUBC-10891	5.14966	-21.2588	4.24073	39.8601	13.9947	3.3215
La Riera	29	Asturian	1977	No date	LLN-092-0632	3726	E9	RIE70	red deer	Metatarso	SUBC-10892	3.14725	-21.5655	5.0568	37.1566	12.6947	3.41397
La Riera	29	Asturian	1977	No date	LLN-092-0632	3726	E9	RIE71	red deer	Humero	SUBC-10893	7.48255	-21.3259	4.64171	40.0085	14.0975	3.30971
La Riera	29	Asturian	1977	No date	LLN-092-0632	3726	E9	RIE72	red deer	Radio	SUBC-10894	6.06851	-21.1438	3.22929	40.6696	14.4132	3.29056
La Riera	29	Asturian	1977	No date	LLN-092-0632	3726	E9	RIE73	red deer	Femur	SUBC-10895	2.39965	-21.1183	4.63992	40.9691	13.801	3.46291
La Riera	29	Asturian	1977	No date	LLN-092-0632	3726	E9	RIE74	red deer	1st Falange	SUBC-10896	4.74484	-20.1147	2.38238	36.3742	12.5815	3.3749
La Riera	29	Asturian	1977	No date	LLN-092-0632	3726	E9	RIE75	red deer	Femur	SUBC-10897	1.79479	-21.014	4.63726	41.066	14.1523	3.38398
La Riera	27	Azilian	1977	No date	LLN-092-0285	3230	G10	RIE76	red deer	Femur	SUBC-10898	7.95376	-21.2079	4.02998	41.5327	14.6359	3.30931
La Riera	27	Azilian	1977	No date	LLN-092-0285	3230	G10	RIE77	red deer	Humero	SUBC-10899	3.28076	-20.7723	3.43257	41.0163	14.1668	3.37643
La Riera	27	Azilian	1977	No date	LLN-092-0250	3192	F10	RIE78	red deer	Metatarso	SUBC-10900	2.97697	-21.0444	4.58261	41.1056	14.2773	3.35765
La Riera	27	Azilian	1977	No date	LLN-092-0250	3192	F10	RIE79	red deer	Femur	SUBC-10901	6.68917	-21.4912	3.80401	41.704	14.6121	3.32836
La Riera	27	Azilian	1977	No date	LLN-092-0250	3192	F10	RIE80	red deer	Humero	SUBC-10902	6.3952	-21.3743	5.10484	41.714	14.7269	3.30318
La Riera	27	Azilian	1977	No date	LLN-092-0326	3271	F10	RIE81	red deer	Metatarso	SUBC-10903	5.94868	-21.4499	4.63207	41.4025	14.6043	3.30605
La Riera	27	Azilian	1977	No date	LLN-092-0326	3271	F10	RIE82	red deer	Metapodial	SUBC-10904	5.48611	-20.9498	4.56534	40.7549	14.469	3.28482
La Riera	27	Azilian	1977	No date	LLN-092-0326	3271	F10	RIE83	ibex	Femur	SUBC-10905	8.83457	-20.2082	3.08552	41.4837	14.6148	3.31032
La Riera	27	Azilian	1977	No date	LLN-092-0326	3271	F10	RIE84	ibex	Radio	SUBC-10906	9.56063	-21.6589	3.95561	41.0327	14.4947	3.30149
La Riera	27	Azilian	1977	No date	LLN-092-0326	3271	F10	RIE85	ibex	Radio	SUBC-10907	8.51654	-21.5912	4.75739	40.6809	14.4598	3.28128
La Riera	27	Azilian	1977	No date	LLN-092-0219	3161	F10	RIE86	ibex	Tibia	SUBC-10908	6.91077	-21.9061	4.03216	41.1846	14.4899	3.31449
La Riera	27	Azilian	1977	No date	LLN-092-0219	3161	F10	RIE87	ibex	Humerus	SUBC-10909	3.18639	-21.7341	4.93256	39.4537	13.6555	3.36948
La Riera	27	Azilian	1977	No date	LLN-092-0289	3234	F10	RIE88	ibex	Femur	SUBC-10910	7.89385	-21.3409	4.86816	41.1018	14.4556	3.31573
La Riera	27	Azilian	1977	No date	LLN-092-0289	3234	F10	RIE89	ibex	Tibia	SUBC-10911	7.99113	-21.1852	4.91605	40.8289	14.3699	3.31342
La Riera	23	Upper Magdalenian	1977	No date	LLN-092-00059	3091	E5	RIE90	red deer	1st Phalanx	SUBC-10912	4.23697	-20.9755	3.80312	40.4798	14.3353	3.29301
La Riera	23	Upper Magdalenian	1977	No date	LLN-092-0183	3125	E5	RIE91	red deer	Femur	SUBC-10913	3.29072	-21.0483	2.82114	40.6559	14.0484	3.37493
La Riera	23	Upper Magdalenian	1977	No date	LLN-092-0183	3125	E5	RIE92	red deer	Humerus	SUBC-10914	1.62382	-20.9414	4.03522	39.673	13.2094	3.50229
La Riera	23	Upper Magdalenian	1977	No date	LLN-092-0183	3125	E5	RIE93	red deer	Metatarsal	SUBC-10915	2.25656	-20.961	5.28746	40.878	14.1165	3.37742
La Riera	23	Upper Magdalenian	1977	No date	LLN-092-0183	3125	E5	RIE94	red deer	Humerus	SUBC-10916	7.32188	-20.6191	3.66468	38.8934	13.6268	3.3295
La Riera	23	Upper Magdalenian	1977	No date	LLN-092-0183	3125	E5	RIE95	red deer	Humerus	SUBC-10917	2.60674	-20.7508	3.8326	35.8759	12.3595	3.38436
La Riera	23	Upper Magdalenian	1977	No date	LLN-092-0183	3125	E5	RIE96	red deer	Humerus	SUBC-10918	6.27721	-20.03	3.69043	41.6897	14.7845	3.28834
La Riera	23	Upper Magdalenian	1977	No date	LLN-092-0183	3125	E5	RIE97	ibex	Femur	SUBC-10919	4.33694	-20.3321	3.45692	41.6374	14.6236	3.32055
La Riera	23	Upper Magdalenian	1977	No date	LLN-092-0183	3125	E5	RIE98	ibex	Humerus	SUBC-10920	7.38217	-20.4413	2.87613	41.8749	14.7184	3.3178
La Riera	23	Upper Magdalenian	1977	No date	LLN-092-0183	3125	E5	RIE99	ibex	Radio	SUBC-10921	1.11546	-20.2539	3.54486	38.5667	13.3086	3.37955
La Riera	23	Upper Magdalenian	1977	No date	LLN-092-0183	3125	E5	RIE100	ibex	Humero	SUBC-10922	0.676558	-21.4124	4.50083	38.8539	12.9358	3.50274
La Riera	19	Lower Magdalenian	1977	No date	LLN-092-0257	3199	G10	RIE101	ibex	Humero	SUBC-11064	6.31763	-20.49	3.70621	40.2734	14.3052	3.28307
La Riera	19	Lower Magdalenian	1977	No date	LLN-092-0257	3199	G10	RIE102	red deer	Metapodial	SUBC-11065	7.69205	-21.2727	3.92132	40.8388	14.4394	3.29835
La Riera	19	Lower Magdalenian	1977	No date	LLN-092-0257	3199	G10	RIE103	red deer	Radius	SUBC-11066	2.25043	-20.7463	3.87544	35.5683	12.3571	3.35728
La Riera	19	Lower Magdalenian	1977	No date	LLN-092-0075	2938	E5	RIE104	ibex	Femur	SUBC-11067	8.33389	-19.9408	4.08863	41.1045	14.5087	3.30385
La Riera	19	Lower Magdalenian	1977	No date	LLN-092-0075	2938	E5	RIE105	ibex	Humerus	SUBC-11068	7.08303	-20.3909	3.79977	40.1975	14.1722	3.30784
La Riera	19	Lower Magdalenian	1977	No date	LLN-092-0075	2938	E5	RIE106	red deer	Metapodial	SUBC-11069	8.53888	-20.7863	4.79197	40.9685	14.5077	3.2932
La Riera	19	Lower Magdalenian	1977	No date	LLN-092-0070	2933	E6	RIE107	red deer	Humerus	SUBC-11070	5.41842	-20.6969	4.75079	41.4593	14.5881	3.31427
La Riera	19	Lower Magdalenian	1977	No date	LLN-092-0070	2933	E6	RIE108	red deer	Tibia	SUBC-11071	7.5607	-20.71	3.66555	41.8262	14.6586	3.32747
La Riera	19	Lower Magdalenian	1977	No date	LLN-092-0070	2933	E6	RIE109	ibex	Metacarpal	SUBC-11072	6.01903	-20.5446	4.4117	36.8993	12.7382	3.37812
La Riera	19	Lower Magdalenian	1977	No date	LLN-092-0258	3200	F10	RIE110	red deer	Tibia	SUBC-11073	2.21125	-20.9302	4.08708	40.4842	13.6543	3.45774
La Riera	19	Lower Magdalenian	1977	No date	LLN-092-0258	3200	F10	RIE111	ibex	Humerus	SUBC-11074	5.59199	-20.5097	3.6351	41.9501	14.5408	3.3645
La Riera	19	Lower Magdalenian	1977	No date	LLN-092-0078	2941	E5	RIE112	red deer	Femur	SUBC-11075	6.06667	-20.7768	4.39129	41.5961	14.6233	3.31715
La Riera	19	Lower Magdalenian	1977	No date	LLN-092-0078	2941	E5	RIE113	ibex	Humerus	SUBC-11076	0.850575	-21.6615	4.19718	36.9505	12.2797	3.50911
La Riera	19	Lower Magdalenian	1977	No date	LLN-092-0078	2941	E8	RIE114	ibex	Humero	SUBC-11077	7.91919	-20.4735	4.31392	41.6054	14.7355	3.29275
La Riera	18	Lower Magdalenian	1977	No date	LLN-092-0077	2940	E7	RIE115	red deer	Humerus	SUBC-11078	5.49754	-20.7531	3.92816	40.1554	14.296	3.27573
La Riera	18	Lower Magdalenian	1977	No date	LLN-092-0077	2940	E7	RIE116	red deer	Tibia	SUBC-11079	4.72358	-20.4702	3.5586	40.9971	14.5082	3.29527
La Riera	18	Lower Magdalenian	1977	No date	LLN-092-0025	3193	F10	RIE117	red deer	Metapodial	SUBC-11080	2.29374	-21.1429	4.38432	28.0453	9.2285	3.54382
La Riera	18	Lower Magdalenian	1977	No date	LLN-092-0081	2944	E5	RIE118	red deer	Metatarsal	SUBC-11081	6.76799	-20.7339	4.22358	42.1924	14.9247	3.29681
La Riera	18	Lower Magdalenian	1977	No date	LLN-092-0081	2944	E5	RIE119	ibex	Radio	SUBC-11082	3.06098	-21.1289	3.8262	34.1621	11.9157	3.34339
La Riera	18	Lower Magdalenian	1977	No date	LLN-092-0081	2944	E5	RIE120	ibex	Femur	SUBC-11083	8.50564	-19.9587	3.78205	41.7362	14.8262	3.28291
La Riera	18	Lower Magdalenian	1977	No date	LLN-092-0081	2944	E5	RIE121	ibex	Femur	SUBC-11084	8.44465	-20.1662	4.2104	41.0175	14.4568	3.30873
La Riera	18	Lower Magdalenian	1977	No date	LLN-092-0081	2944	E5	RIE122	ibex	Humerus	SUBC-11085	7.57895	-20.3155	2.62554	41.7325	14.8079	3.28644
La Riera	18	Lower Magdalenian	1977	No date	LLN-092-0252	3194	F10	RIE123	red deer	Metapodial	SUBC-11086	6.82102	-20.9502	3.97117	41.0452	14.4642	3.30917
La Riera	18	Lower Magdalenian	1977	No date	LLN-092-0252	3194	F10	RIE124	ibex	Tibia	SUBC-11087	1.44684	-21.3968	4.48921	29.9823	10.1109	3.45834
La Riera	18	Lower Magdalenian	1977	No date	LLN-092-0079	2942	F9	RIE125	red deer	Metapodial	SUBC-11088	7.62	-20.6204	3.6357	41.5428	14.7193	3.29149
La Riera	18	Lower Magdalenian	1977	No date	LLN-092-0079	2942	F9	RIE126	ibex	Humerus	SUBC-11089	7.98787	-20.9908	5.28818	40.2612	14.2178	3.30261
La Riera	18	Lower Magdalenian	1977	No date	LLN-092-0255	3197	G10	RIE127	red deer	Metapodial	SUBC-11090	2.56136	-20.5084	4.00721	39.0283	13.6748	3.32901
La Riera	18	Lower Magdalenian	1977	No date	LLN-092-0255	3197	G10	RIE128	ibex	Femur	SUBC-11091	6.65303	-20.4664	3.76433	38.3023	13.6003	3.28566

## Sheet: SI 2
Faunal NISP values recovered from each stratigraphic level at La Riera Cave
Site	Level	Cervus elaphus	Capreolus capreolus	Capra Pyrenaica	Rupicapra rupicapra	Equus ferrus	Sus scrofa	Rangifer tarandus	Bos/Bison	Cuon alpinus	Oryctolagus cunniculus	Panthera leo	Martes cf Foina	Meles Meles	Vulpes vulpes	Lepus europaeus	Urs act	Can lup	H. grypus	Phocidae	Erinaceus europa
La Riera	1	161	2	18	4	116			62
La Riera	2-3	44		63	1	126			19						2						1
La Riera	4	216		425		24			8		1									2
La Riera	5	512		648		18												1
La Riera	6	177	1	125		7
La Riera	4-6	199	1	362	1	3			1
La Riera	7	1557	31	5548	18	31			5		11							1		1
La Riera	7 (Hearth)	89		77
La Riera	7 (top)	266	2	52		1
La Riera	8	1172	10	513		9			2						1
La Riera	8 (top)	96		7	10
La Riera	9	1511	45	336	3	1									1
La Riera	9 (top)	272	3	28	1
La Riera	10	861	6	177											1
La Riera	10 (top)	77		8	15
La Riera	11	537		69	2
La Riera	11 (top)	293	3	5
La Riera	12.2	13
La Riera	12.1	9		1	1
La Riera	12	254		58
La Riera	12 (top)	10
La Riera	13.1	48	1	10	0
La Riera	13	451	1	166	15
La Riera	13 (top)	62	1	2	3
La Riera	14 (bottom)	145	11	41	8				1
La Riera	14	1917	13	518	4	4			1							1
La Riera	14 (top)	432		32	1	3			2
La Riera	15	1000	7	235	20	7									1			1
La Riera	15 (top)	160		15		2
La Riera	16 (bottom)	590		150		4
La Riera	16	797	2	260	7	2			1						1
La Riera	16 (top)	410		48		1
La Riera	17 (bottom)	272		66		1			1
La Riera	17	223		96														2
La Riera	17 (top)	227		9
La Riera	18	1489		330		6				1								3
La Riera	18 (top)	159		26
La Riera	19 (bottom)	27		5
La Riera	19	1266	2	360	1	6
La Riera	19 (top)	30		7
La Riera	19/20 (combined in excavation)	929	2	209	1	1
La Riera	20	706		163	1	1	2											2
La Riera	21-23	983	6	156		17		2						1	1			1			1
La Riera	24	431	23	350	8	8		5							4		1	4
La Riera	25	37	6	7											2
La Riera	26	407	43	130	13	2	3
La Riera	27 (lower)	586	45	131	45	9	16		10			2			1			1
La Riera	27 (upper)	502	7	47	7	2	12
La Riera	28	86	1	4	1		3		11										3
La Riera	29	113	1	12	1							2
La Riera	30.1/30	39		1

## Sheet: SI 3
Microfaunal remains available at La Riera
Level	Arvicola terrestris	Arivcola sapidus	Microtus oeconomus	Microtus arvalis	M. arvalis-agrestris	Glis glis	Chionomys nivalis	Galemys pyrenaicus	Talpa europaea	Pitymys sp.	Mustela nivalis
1	3
2-3	1
4	3								1	1
5									1
7	1		1		1			1	4	1
8	5								1
9	2	1
10	2
11	1
14	3
15									1
16	6								11	1	1
17	1								1
18	9						1
19	10								3
20	2								2
21, 22, 23					1				1
24	16				2		1
26	7
27	6		1			1			1
28	5					6
29	2					1
30	4

## Sheet: SI 4
Pollen evidence from La Riera
Level	AP	Non AP	Pinus	Betula	Corylus	Quercus	Qu. Ilex	Ulmus	Tilia	Jugulans	Ericaceae	Juniperus	Filcales	Graminae	Comp. liguiflor	Salix	Alnus	Polyp Vulg	Anthem	Carduac	Caryoph	Chenop	Umbellif	Level	Total pollen count						Levels	Total per level
30	55.6667	44.3333	3.33333	4	23.3333	2.33333	0	0.333333	1	0.333333	1.33333	6.66667	1500	11	16	0.666667	8	0.666667	2.33333	0	0.333333	1.66667	0.666667	30	675
29	53	47	2	3		4		2				5	250	2	25	2	4	2	13	1		1		29	133
28	12	88		3	4	1		1		1	1	5	30	8	60			4	4					28	209
27	16.6667	83.3333	3	4	7.66667	1	0	1.33333	0	0	0	2	46.3333	9.33333	41	0.666667	4	0.333333	20	2.66667	1	0	0.333333	27	777
26	37	63	4	21	4							2	30	8	30		4	1	12	8	1			26	255
24	11.3333	88.6667	7.33333	2	1.66667	0.333333	0	0	0	0	1	126.667	119	12.6667	53.3333	0	2.66667	0.333333	13.3333	0.5	0.666667	0.666667	0.333333	24	433
21,22,23	7.25	92.75	6	1	0.5	0	0	0	0	0	1	4000	9.5	19.75	50.75	1.75	1.5	1.25	8	1.5	1.25	0.75	0	21-22	495
20	5	95	2	0	1	0.5	0	0	0	0	7	0	3	23	45	2	2	0	5	2.5	1.5	2.5	1	20	293
19	11	89		4	2			1			10		2	14	45	2	2	1	13			2	1	19	200
18	2	98	1			1					25		4	10	45	2	4	1	13			1		18	126
17	4	96	2								30	2		10	30	12	2	1	13	0.5			1	17	137
16	5	95	2	2	3	0.5	0	0	0	0	37.5	2	1	21	27.5	17	2	0	11.5	0.75	0	0.5	0	16	344
15	2	98		2							90	6		10	25	4			2					15	100
14	3	97	0.5	0.5	2.5	0	0.5	0	0	0	70	4.5	3	8	12.5	0	1.5	0	2.5	0.5	0	0	0	14	657
13	5	95	3	2	2						60	160		8	10	2	1	47	6	2				13	255
12	4	96	2				1				60	5		10	14				2	4				12	128
11	4	96		2	4						60	5	5	8	20		2		3	4				11	86
10	0	100									80	4	2	2	10				2	3				10	187
9	4	96		2	2		1				60	4	2	10	12	1	1	1	4	2			1	9	156
8	1.5	98.5	1.5	1	0	0	0	0	0	0	60	5	1	12	16	0	0	1.5	3	0.5	0	2	0	8	414
7	4	96			2						50	8	2	8	27		1		4					7	96
6	0	100									60	4		4	25	2	2	1	4	4				6	100
5	6	94	5			1					20		2	10	37		1	2	4	2			1	5	94
4	4	96	4		1						30	10	1	25	50			1	6	7				4	96
3	3	97	3								40	2	10	25	20	1	2	4	10			2		3	97
2	3.5	96.5	3.5	0	0	0	0	0	0	0	27.5	2	3	22.5	32.5	0	0	6	11	1	0	2	0	2	231
1	10	90	8	2	2	1					20	10	12	25	50			5	4	2		1		1	253
																														Ericeaceae

## Sheet: SI 5
Summary of sedimetary analysis at La Riera
Level	Level descriptions	Sedimentology	Interpretation
30	Stalagmite crust	Highly concreted, couldn't be analysed.	Not possible to determine
29	Slightly rounded limestone fragments. Shell midden, composed of shell fragments		Not possible to determine
28	Limestone gravels. Limestone pieces, including unweathered and rounded fragments. Fine sandy-clayey-siltey texture	Clayey, silty texture. High numbers of concretions.	Colder but humid conditions. Similar to leve 27.
27	Numerous limestone rock fragments	Some angular edged blocks, and others more rounded.	Colder but humid conditions
26	Thin habitation surface.Lense of activity. Fine, black sediments.	Alluvial action suggested by presence of silt and clay	Very humid conditions, temperate
25	Localised white deposit, remnants of a stalagmitic layer		Very humid conditions, temperate
24	Angluar, and rounded éboulis	Cyroclastic weathering	Colder climatic episode than the preceding period.
23	Levels form a homogenous unit. Silty-sandy clay. The few limestone fragments presenct are angular in character.	Fluviatile mixing before formation of level 22.	Very humid and relatively temperate
22
21
20	Sedimentary unit made of 4 archaeological levels. Larger sizes éboulis present. Clayey silty-sandy texture.	Leaching and posterior illuviation.	Colder climate. Humidity in level 19.
19
18			Generally humid
17
16	Small limestone blocks present in a sandy-silty clay	High proportion of limestone fragments.	Colder climatic episode
15	Sedimentary unit made of 5 archaeological levels. Rare limestone fragments are smaller and more rounded than in overlying levels.	Fewer particles between 100mm and 10mm in diameter. Some frost weathered particles.	Relatively drier episode
14
13			Humid
12
11
10	Abundant limestone elements in a silty-sandy clay.	Fewer particles larger than 10mm in size, and decrease in limestone debris.	Environment becoming more temperate.
9
8	Sedimentary units of 5 archaeological levels. Larger, numerous limestone fragments	Frost weathered stone well represented.	Seasonal or episdic periods of humidity
7
6
5
4
3	Smaller limestone fragments less abundant	Poorly sorted sandy silty clay. Frost weathered debris	Moderate temperature and humid
2
1	Calcareous blocks numerous.	Alluvial deposition. Poorly sorted sandy silty clay.	Very humid episodes

## Sheet: SI 6
Stable isotope values from bone collagen analysis
Site	Date uncal. BP	Cultural attribution	Species	d13C	d15N	Reference
El Mirón	8000-9000	Mesolithic	Red deer	-21.685	3.5205	Stevens et al. 2014
El Mirón	8000-9000	Mesolithic	Red deer	-21.997	3.9155	Stevens et al. 2014
El Mirón	8000-9000	Mesolithic	Red deer	-20.5025	4.491	Stevens et al. 2014
El Mirón	11000-12000	Final Magdalenian / Azilian	Red deer	-20.57	3.50767	Stevens et al. 2014
El Mirón	11000-12000	Final Magdalenian / Azilian	Red deer	-20.0025	2.9955	Stevens et al. 2014
El Mirón	11000-12000	Final Magdalenian / Azilian	Red deer	-20.267	3.274	Stevens et al. 2014
El Mirón	12000	Final Magdalenian / Azilian	Red deer	-20.3983	3.547	Stevens et al. 2014
El Mirón	12000	Final Magdalenian / Azilian	Red deer	-19.9995	2.592	Stevens et al. 2014
El Mirón	12000	Final Magdalenian / Azilian	Red deer	-20.971	3.533	Stevens et al. 2014
El Mirón	12000	Final Magdalenian / Azilian	Red deer	-20.3005	3.395	Stevens et al. 2014
El Mirón	12000	Final Magdalenian / Azilian	Red deer	-20.3265	3.115	Stevens et al. 2014
El Mirón	12000	Final Magdalenian / Azilian	Red deer	-19.563	1.5315	Stevens et al. 2014
El Mirón	12500	Upper Magdalenian	Red deer	-20.018	2.03	Stevens et al. 2014
El Mirón	12500	Upper Magdalenian	Red deer	-20.991	2.7855	Stevens et al. 2014
El Mirón	12500	Upper Magdalenian	Red deer	-20.3375	3.011	Stevens et al. 2014
El Mirón	13000	Upper Magdalenian	Red deer	-20.095	2.52067	Stevens et al. 2014
El Mirón	13000	Upper Magdalenian	Red deer	-20.6545	2.5745	Stevens et al. 2014
El Mirón	13000	Upper Magdalenian	Red deer	-20.8035	3.2505	Stevens et al. 2014
El Mirón	13000	Upper Magdalenian	Red deer	-20.079	2.541	Stevens et al. 2014
El Mirón	13000	Upper Magdalenian	Red deer	-20.987	2.613	Stevens et al. 2014
El Mirón	13000	Lower Magdalenian	Red deer	-20.3685	3.239	Stevens et al. 2014
El Mirón	13500-15000	Middle Magdalenian	Red deer	-21.012	3.3145	Stevens et al. 2014
El Mirón	13500-15000	Middle Magdalenian	Red deer	-20.669	3.086	Stevens et al. 2014
El Mirón	13500-15000	Middle Magdalenian	Red deer	-20.3085	2.8885	Stevens et al. 2014
El Mirón	13500-15000	Middle Magdalenian	Red deer	-21.02	2.8695	Stevens et al. 2014
El Mirón	13500-15000	Middle Magdalenian	Red deer	-20.8155	3.2375	Stevens et al. 2014
El Mirón	13500-15000	Middle Magdalenian	Red deer	-20.502	3.791	Stevens et al. 2014
El Mirón	14500	Middle Magdalenian	Red deer	-20.0113	3.002	Stevens et al. 2014
El Mirón	15000	Middle Magdalenian	Red deer	-20.3625	2.849	Stevens et al. 2014
El Mirón	15000	Middle Magdalenian	Red deer	-21.022	2.0875	Stevens et al. 2014
El Mirón	14500	Middle Magdalenian	Red deer	-20.59	2.69	Stevens et al. 2014
El Mirón	14500	Middle Magdalenian	Red deer	-20.098	3.0375	Stevens et al. 2014
El Mirón	14500	Middle Magdalenian	Red deer	-20.548	3.2155	Stevens et al. 2014
El Mirón	14500	Middle Magdalenian	Red deer	-20.11	2.3565	Stevens et al. 2014
El Mirón	14500	Middle Magdalenian	Red deer	-19.929	2.707	Stevens et al. 2014
El Mirón	15000	Lower Magdalenian	Red deer	-19.7467	2.78333	Stevens et al. 2014
El Mirón	15000	Lower Magdalenian	Red deer	-19.9805	2.249	Stevens et al. 2014
El Mirón	15000	Lower Magdalenian	Red deer	-20.418	2.8205	Stevens et al. 2014
El Mirón	15000	Lower Magdalenian	Red deer	-20.0515	2.7975	Stevens et al. 2014
El Mirón	15000	Lower Magdalenian	Red deer	-19.9935	2.904	Stevens et al. 2014
El Mirón	15500	Lower Magdalenian	Red deer	-21.162	3.68	Stevens et al. 2014
El Mirón	15500	Lower Magdalenian	Red deer	-19.5685	2.1945	Stevens et al. 2014
El Mirón	15500	Lower Magdalenian	Red deer	-20.317	2.269	Stevens et al. 2014
El Mirón	15500	Lower Magdalenian	Red deer	-20.7643	2.62333	Stevens et al. 2014
El Mirón	14500-16000	Lower Magdalenian	Red deer	-20.7375	2.9195	Stevens et al. 2014
El Mirón	14500-16000	Lower Magdalenian	Red deer	-20.768	2.4645	Stevens et al. 2014
El Mirón	15000-15500	Lower Magdalenian	Red deer	-20.2127	3.01333	Stevens et al. 2014
El Mirón	15000-15500	Lower Magdalenian	Red deer	-19.7997	2.40333	Stevens et al. 2014
El Mirón	15000-15500	Lower Magdalenian	Red deer	-19.9893	2.82967	Stevens et al. 2014
El Mirón	15000-15500	Lower Magdalenian	Red deer	-20.243	3.219	Stevens et al. 2014
El Mirón	15000-15500	Lower Magdalenian	Red deer	-20.602	3.637	Stevens et al. 2014
El Mirón	15000-15500	Lower Magdalenian	Red deer	-20.4085	3.3215	Stevens et al. 2014
El Mirón	15000-15500	Lower Magdalenian	Red deer	-20.0005	3.1885	Stevens et al. 2014
El Mirón	15000-15500	Lower Magdalenian	Red deer	-20.136	3.7135	Stevens et al. 2014
El Mirón	15500-16000	Lower Magdalenian	Red deer	-20.5125	2.4045	Stevens et al. 2014
El Mirón	15500-16000	Lower Magdalenian	Red deer	-20.8305	3.448	Stevens et al. 2014
El Mirón	15500-16000	Lower Magdalenian	Red deer	-20.5555	2.872	Stevens et al. 2014
El Mirón	15000-16000	Lower Magdalenian	Red deer	-20.3163	2.86867	Stevens et al. 2014
El Mirón	15000-16000	Lower Magdalenian	Red deer	-20.2713	3.183	Stevens et al. 2014
El Mirón	15000-16000	Lower Magdalenian	Red deer	-20.4585	2.8695	Stevens et al. 2014
El Mirón	15000-16000	Lower Magdalenian	Red deer	-19.9575	2.543	Stevens et al. 2014
El Mirón	15000-16000	Lower Magdalenian	Red deer	-20.3985	2.652	Stevens et al. 2014
El Mirón	15000-16000	Lower Magdalenian	Red deer	-20.007	2.5145	Stevens et al. 2014
El Mirón	15000-16000	Lower Magdalenian	Red deer	-20.518	2.368	Stevens et al. 2014
El Mirón	15000-16000	Lower Magdalenian	Red deer	-20.4075	2.817	Stevens et al. 2014
El Mirón	15000-16000	Lower Magdalenian	Red deer	-20.3795	2.4895	Stevens et al. 2014
El Mirón	16500	Lower Magdalenian	Red deer	-20.447	2.302	Stevens et al. 2014
El Mirón	16500	Lower Magdalenian	Red deer	-20.852	2.621	Stevens et al. 2014
El Mirón	16500	Lower Magdalenian	Red deer	-20.3375	2.4555	Stevens et al. 2014
El Mirón	16500	Lower Magdalenian	Red deer	-20.448	3.84733	Stevens et al. 2014
El Mirón	17500	Lower Magdalenian	Red deer	-20.548	2.8325	Stevens et al. 2014
El Mirón	15500	Initial Magdalenian	Red deer	-21	3	Stevens et al. 2014
El Mirón	15500	Initial Magdalenian	Red deer	-20.333	2.533	Stevens et al. 2014
El Mirón	15500	Initial Magdalenian	Red deer	-20.5217	2.76067	Stevens et al. 2014
El Mirón	15500	Initial Magdalenian	Red deer	-20.491	1.66	Stevens et al. 2014
El Mirón	17000	Initial Magdalenian	Red deer	-20.469	2.268	Stevens et al. 2014
El Mirón	17000	Initial Magdalenian	Red deer	-19.9445	1.9065	Stevens et al. 2014
El Mirón	17000	Initial Magdalenian	Red deer	-20.6547	3.392	Stevens et al. 2014
El Mirón	17000	Initial Magdalenian	Red deer	-20.1107	2.328	Stevens et al. 2014
El Mirón	18500	Solutrean	Red deer	-19.929	2.657	Stevens et al. 2014
El Mirón	18500	Solutrean	Red deer	-20.421	2.394	Stevens et al. 2014
El Mirón	18500	Solutrean	Red deer	-20.1005	2.227	Stevens et al. 2014
El Mirón	18500-19000	Solutrean	Red deer	-20.4825	2.4425	Stevens et al. 2014
El Mirón	18500-19000	Solutrean	Red deer	-20.5515	2.1415	Stevens et al. 2014
El Mirón	18500-19000	Solutrean	Red deer	-20.5395	2.2985	Stevens et al. 2014
El Mirón	18500-19000	Solutrean	Red deer	-20.5875	3.0915	Stevens et al. 2014
El Mirón	18500-19000	Solutrean	Red deer	-20.521	2.799	Stevens et al. 2014
El Mirón	18500-19000	Solutrean	Red deer	-20.386	2.532	Stevens et al. 2014
El Mirón	19000	Solutrean	Red deer	-20.1435	1.6195	Stevens et al. 2014
El Mirón	19000	Solutrean	Red deer	-20.2955	2.267	Stevens et al. 2014
El Mirón	19000	Solutrean	Red deer	-20.0155	2.158	Stevens et al. 2014
Kiputz IX	12000	n/a	Red deer	-21.05	2.82	Castaños et al. 2014
Kiputz IX	14000-14,500	n/a	Red deer	-20.88	4.09	Castaños et al. 2014
Kiputz IX	15500	n/a	Red deer	-20.86	5.52	Castaños et al. 2014
Kiputz IX	15500	n/a	Red deer	-21.28	3.5	Castaños et al. 2014
Kiputz IX	18,000-18500	n/a	Red deer	-21.06	5.72	Castaños et al. 2014
Kiputz IX	18,000-18500	n/a	Red deer	-21.22	2.81	Castaños et al. 2014
Kiputz IX	18,000-18500	n/a	Red deer	-20.25	4.17	Castaños et al. 2014
Kiputz IX	18,000-18500	n/a	Red deer	-20.91	2.46	Castaños et al. 2014
Kiputz IX	18,000-19,000	n/a	Red deer	-21.22	2.45	Castaños et al. 2014
Kiputz IX	18,000-19,000	n/a	Red deer	-20.58	2.45	Castaños et al. 2014
Kiputz IX	19000	n/a	Red deer	-20.91	4.81	Castaños et al. 2014
Kiputz IX	19000	n/a	Red deer	-20.91	3.57	Castaños et al. 2014
Kiputz IX	19000	n/a	Red deer	-20.91	5.36	Castaños et al. 2014
Kiputz IX	19000	n/a	Red deer	-21.49	4.83	Castaños et al. 2014
Kiputz IX	20000	n/a	Red deer	-20.71	3.76	Castaños et al. 2014
La Paloma	15000-13000	Upper Magdalenian	Red deer	-20.1534	5.92819	Domingo et al. 2015
La Paloma	15000-13000	Upper Magdalenian	Red deer	-21.1837	4.61338	Domingo et al. 2015
La Paloma	15000-13000	Upper Magdalenian	Red deer	-20.8279	3.99285	Domingo et al. 2015
La Paloma	15000-13000	Upper Magdalenian	Red deer	-20.3326	4.15618	Domingo et al. 2015
La Paloma	15000-13000	Upper Magdalenian	Red deer	-20.2844	5.38213	Domingo et al. 2015
La Paloma	15000-13000	Upper Magdalenian	Red deer	-20.5393	4.7817	Domingo et al. 2015
La Paloma	18,000-15,000	Middle Magdalenian	Red deer	-20.5283	4.86403	Domingo et al. 2015
La Paloma	18,000-15,000	Middle Magdalenian	Red deer	-20.9068	5.66869	Domingo et al. 2015
La Paloma	18,000-15,000	Middle Magdalenian	Red deer	-21.1899	5.15543	Domingo et al. 2015
La Paloma	18,000-15,000	Middle Magdalenian	Red deer	-21.0798	3.87313	Domingo et al. 2015
La Paloma	18,000-15,000	Middle Magdalenian	Red deer	-20.1007	4.51283	Domingo et al. 2015
La Paloma	18,000-15,000	Middle Magdalenian	Red deer	-20.0121	4.49468	Domingo et al. 2015
La Paloma	20,000-18,000	Lower Magdalenian	Red deer	-20.2122	5.22078	Domingo et al. 2015
La Paloma	20,000-18,000	Lower Magdalenian	Red deer	-20.3473	5.35124	Domingo et al. 2015
La Paloma	20,000-18,000	Lower Magdalenian	Red deer	-20.5456	5.54471	Domingo et al. 2015
La Paloma	20,000-18,000	Lower Magdalenian	Red deer	-20.1637	4.41636	Domingo et al. 2015
La Paloma	20,000-18,000	Lower Magdalenian	Red deer	-20.1726	5.48261	Domingo et al. 2015
La Paloma	20,000-18,000	Lower Magdalenian	Red deer	-20.4784	5.27673	Domingo et al. 2015
Antoliñako Koba	11,000-10,000	Upper Solutrean	Red deer	-20.89	3.4	Rofes et al. 2015
Antoliñako Koba	11,000-10,000	Upper Solutrean	Red deer	-21.04	3.45	Rofes et al. 2015
Antoliñako Koba	11,000-10,000	Upper Solutrean	Red deer	-20.72	3.39	Rofes et al. 2015
Antoliñako Koba	11,000-10,000	Upper Solutrean	Red deer	-21.03	3.33	Rofes et al. 2015
Antoliñako Koba	11,000-10,000	Upper Solutrean	Red deer	-20.96	3.46	Rofes et al. 2015
Antoliñako Koba	14500	Lower Magdalenian	Red deer	-20.71	3.41	Rofes et al. 2015
Antoliñako Koba	14500	Lower Magdalenian	Red deer	-20.58	3.3	Rofes et al. 2015
Antoliñako Koba	14500	Lower Magdalenian	Red deer	-20.84	3.35	Rofes et al. 2015
Antoliñako Koba	14500	Lower Magdalenian	Red deer	-20.4	3.29	Rofes et al. 2015
Antoliñako Koba	14500	Lower Magdalenian	Red deer	-21.13	3.33	Rofes et al. 2015
Antoliñako Koba	14500	Lower Magdalenian	Red deer	-20.96	3.25	Rofes et al. 2015
Antoliñako Koba	19500-17000	Upper Solutrean	Red deer	-20.55	3.41	Rofes et al. 2015
Antoliñako Koba	19500-17000	Upper Solutrean	Red deer	-20.1	3.26	Rofes et al. 2015
Antoliñako Koba	19500-17000	Upper Solutrean	Red deer	-19.96	3.3	Rofes et al. 2015

## Sheet: SI 7
Lake Enol temperature estimates
Recorded depth (cm)	Favored age model (Calendar Age, yr, 1950 = 0)	Tª (qualitative)
24	5067.29	10
28	5560.25	10
33	6042.05	11
41	6490.4	11
50	6994.78	11
59	7499.16	12
73	8014.55	14
87	8509.23	13
115	9004.49	12
137	9545.04	10
144	10000.5	11
151	10608.1	9
157	11910.6	10
160	12561.9	8
161	12853	7
163	13435	4
164	13726	2
165	14017	2
168	14890.1	3
170	15472.1	2
172	16054.2	2
174	16636.2	6
177	17365.7	2
180	18095.2	1
200	18581.6	1
202	19067.9	1
205	19511.1	1
209	20102.1	1
212	20545.3	1
215	20988.5	1

## Sheet: SI 8
El Pindal speleothem records
Date	d 13C/12C Corr	d 18O/16O Corr
20477.4	-2.985	-2.764
20012.4	-4.523	-2.828
19515.9	-3.648	-2.634
19001.3	-2.311	-2.542
18512.4	-2.452	-2.667
18000	-	-
17500	-	-
17000	-	-
16500	-	-
16000	-	-
15500	-	-
15000	-	-
15449.6	-2.917	-4.11
15025.3	-4.693	-3.667
14485.3	-8.048	-3.826
14022.4	-6.231	-3.931
13559.6	-7.436	-3.609
13010.5	-8.66	-4.3
12495.3	-6.469	-4.365
12006.8	-4.753	-4.324
11640.3	-2.99	-4.02
8978.56	-8.36	-4.77
8497.71	-8.85	-4.47
8007.16	-8.51	-4.12
7927.53	-8.11	-5.14

## Sheet: SI 9
	Ostrocod Species		Oxygen isotope values
Date	Neogloboquadrina pachyderma sin. (%)	Northern guest Ostracod %	δ18O (PDB) Lobatula lobatula	δ18O (PDB) Globigerina bulloides
7887	33.64	14.29	1.826	1.986
9356	36.39	22.22	2.423	1.452
12539	40.43		2.062	1.676
14988	53.55	38.64	2.098	2.144
15969	61.94	9.68	1.971	1.976
16530	60.49	18.18	1.93	2.262
17090	56.97	17.78	2.146	2.279
17651	70.68	15	2.623	2.427
18554	70.23	14.29	2.747	2.096
19306	78.62		2.658	2.33
20058	88.01		2.722	2.477
20810	36.48	13.33	2.806	2.628

[truncated: 1 more sheets: SI 10]
